# Supplementary material for: A mouthpart transcriptome for Spodoptera frugiperda adults: identification of candidate chemoreceptors and investigation of expression patterns
Source: Front Physiol. 2023 Apr 25;14:1193085. doi: 10.3389/fphys.2023.1193085 (PMC10166800; doi:10.3389/fphys.2023.1193085)
Supplement: Supplementary file 1 [file DataSheet1.ZIP]

Archive with 5 entries (5 files):
- Supplementary data/Table S1 (tree).docx
- Supplementary data/Table S2 (primer).docx
- Supplementary data/Table S3 (summary of assembly) revised.docx
- Supplementary data/Table S4 (Blast).docx
- Supplementary data/Table S5.xlsx
