# Supplementary material for: A mouthpart transcriptome for Spodoptera frugiperda adults: identification of candidate chemoreceptors and investigation of expression patterns
Source: Front Physiol. 2023 Apr 25;14:1193085. doi: 10.3389/fphys.2023.1193085 (PMC10166800; doi:10.3389/fphys.2023.1193085)
Supplement: Supplementary file 1 [file DataSheet1.ZIP › Supplementary data/Table S5.xlsx]

## Sheet: Sheet1
Table S5. Sequences of candidate ORs, GRs, and IRs in the mouthpart of S. frugiperda.
Gene name	Accession number	Nucleotide sequence	Amino acid sequence
SfruORco	ON310509	ATGATGACCAAAGTGAAAGCCCAGGGCCTGGTCTCCGACCTGATGCCCAACATCAAGTTGATGCAGGCAGCTGGACACTTCCTCTTTAACTACCATTCAGAAAATGGTGGCATGACCGGCCTCCTCCGCAAGATCTACGCCAGCACCCACGCGATCCTCATCACCATCCACTTCGCGTGCATGGGCATCAACATGGCCCAGTACTCGGATGAAGTCAACGAGCTGACTGCCAACACCATCACCGTCCTCTTCTTCACTCATACCATCATCAAATTGGGTTTCTTCGCTTTGAATTCTAAGAGCTTTTACAGGACTTTAGCAGTTTGGAACCAGTCGAACAGCCACCCTTTGTTCACGGAGTCTGACGCCCGCTACCATCAGATCGCGCTCACCAAGATG…	MMTKVKAQGLVSDLMPNIKLMQAAGHFLFNYHSENGGMTGLLRKIYASTHAILITIHFACMGINMAQYSDEVNELTANTITVLFFTHTIIKLGFFALNSKSFYRTLAVWNQSNSHPLFTESDARYHQIALTKMRRLLYFICGMTVLSVVSWVTLTFFGESVRLITSKETNETLTEIAPRLPLKAWYPFNAMSGTMYIIAFAFQVYWLLFSMAIANLMDVMFCSWLIFACEQLQHLKAIMKPLMELSASLDTYRPNTAELFRASSTEKSEKIPDTVDMDIRGIYSTQQDFGMTLRGAGGRLQTFGQQNNNPNGLTPKQEMLARSAIKYWVERHKHVVRLVASIGDTYGTALLFHMLVSTITLTLLAYQATKINGINVYAFSTIGYLSYTLGQVFHFCIFG…
SfruOR1	QQ442940	ATGGACACCAATACAGATAAAACGACTCTAAATTCGGAGAAACCAGACCATTACATTCATTACATAGAAAAACCCTTAAAATTGGTCGCTTGCTGGGATCTATTCCCGAATTCTGCCAATGAAAAACGGAAAGTTTTCAACGATATTTATCTAGGAATAGTTTTATTCGTTCTGACGCATATACCGATGGTGTTGACCGTTCATTTGTATACCGAATGGCAGGACATTATGTCCAGTTTAGGGACCATAGCCGATGCGCTACCTCTACTAGTGTCTTTAGTAATCGTAGCTTACTATGCGATACATCGCCGGGACTTGTACGAGTTGCTGAATTATTTGGACAAGAACTTCAAGTATCATTCAGCTCGGGGACTGACGAATATGACTATGCAGCAGAGC…	MDTNTDKTTLNSEKPDHYIHYIEKPLKLVACWDLFPNSANEKRKVFNDIYLGIVLFVLTHIPMVLTVHLYTEWQDIMSSLGTIADALPLLVSLVIVAYYAIHRRDLYELLNYLDKNFKYHSARGLTNMTMQQSCMTARRFGRIYTACTMFSVTMYATLPVIVHLWTKEPIQSWIYMDVTQSPFFEFVFLLSCLAQMYVGLAMGQFGVFFASNSILICGQLDLVCCSLRNARYTALLQEGVKHAALVATHSDIQRDEDHNYIYNFSEIKESLYHYDEKVTHNYIDVKTNFDIYSPEYDDATMEALRDCASLCQVVNKYKEMFESFVSPLLALRVVQVTLYLCTLLYAATLKFDMITVEYLAAVALDIFVYCYYGNQIILQADRVSTAAYQSMWHTMGIRP…
SfruOR2	OQ575413	ATGTTAAAAAATATTCTCCAGAAATTGGAAAACCCAAAGCGGCCGTTACTAGGGCCAAATGTTAAAGCCTTGCAATTCTGGGGGCTGTTGTTACCAAAAAATGTATTCATGAAGTATTTTTACCTACTAATGCATGTACTGGTAACAATATTCACTGCGACCGAATACATAGATGTATGGTTCGTAAAATCCGACCTGAATTTATTGCTGAACAATCTAAAAATCACTATGTTGGCTACCATAAGTGTGATAAAAGTATCGACATTTTTGAGCTGGCAAAAATATTGGATCAGTATCATAGAATACGTTACAAGGGCGGACTTGGATCAACGTTTAACGGAAGATAAGAAAAAACTGAAACTGTTGAAGGCATTTACTAAATATTGTAGAAAGATAACT…	MLKNILQKLENPKRPLLGPNVKALQFWGLLLPKNVFMKYFYLLMHVLVTIFTATEYIDVWFVKSDLNLLLNNLKITMLATISVIKVSTFLSWQKYWISIIEYVTRADLDQRLTEDKKKLKLLKAFTKYCRKITYLYWSLMYTTVIIVMVQPIFKYVSSETYRMNVKNGTETYLQVVSSWVPFNKNTMLGYLAASVYQSYAAIYGGGWITSFDTNAMVIMVFFRAELELLRIDCRDIFGSESVPVERDVALKRLKDCHRRHVELVKYARLFDSCLSPIMLLYMFVCSVMLCVTAYQITIETSPMQRFLTTEYLVFGIAQLFIYCWHSNDVLYASADLMLGPYESTWWSRSVQYRKDLYLLVAQFNKSIVFSAGPFSKLTVATFISILKGAYSYYTLLSQS…
SfruOR3	ON310520	ATGGCGCTCACCGTACTAGAACGTTTCTATCTAATAGACGATGGCTTCTTTTCATTTAACATAAAATACCTCTTCTTTGTTGGACTATGGCCCGAAAAAACTCTAACAAGAAACCAGAAAATTCTCTACAAAATCTATGAAATATTCATCCACACACTTACAATTATTTTCCTCATTATGGCTGGTATTGGAACTTATCAGCATAACGATGATTTGCTGATCGTTTTATCTAATATGGACAAGAGTTTGGTTGTATACAACTTCTTTTTAAAAACGATAATATTTCTCATCAAGAGGGATCAGCTGAAAGATTTGATTGATGAGATCGAGGCTTCTGGAGACGAAGTAACGAAAGAAAGAAAAAAGTTGATGGCAAATTATGTGATGGTTATAACTGGT…	MALTVLERFYLIDDGFFSFNIKYLFFVGLWPEKTLTRNQKILYKIYEIFIHTLTIIFLIMAGIGTYQHNDDLLIVLSNMDKSLVVYNFFLKTIIFLIKRDQLKDLIDEIEASGDEVTKERKKLMANYVMVITGITAAVVSAFSILALLEGAMSIEAWMPFDPMESSMNLVLSLQIIAVCVFPALCRAFAMQGLVCSMIRYLCDQLIHLQKELRSLDYVKDTEMITRMKFKMIIRKHIRLMSYSMKMESIFKEYFLVQNLAVTVELCLNAVMMTTVGVQQITLLFSFLVYLVLALINAYIYCYLGNELIIQSEGIALAAYESTWTSWPVDLQKDLLIVINASQRPLKLSAGGMALLSIQTFSQALYNGYSIFAVLNDAVN
SfruOR6	OQ575414	ATGGGTCTTAAACACTTTCTCTTTGAAAATGAATGTGTGAAGGGCATTACTGCTCCAACTGATTACTTGTACGTGAAACTCTTACGCATGACTTTGCGTGTCATCGCGACCTGGCCTCAAAGAGAAATGGGAGAAAAGGAACCTGTGTACTTGAATAATTTCCTGAAGTATTTCTATTTAGTGGTTACCATTGGCTGTCAGTTCGGTTCATATCTTTATCTAAGAGCGTACAATGATGAACTTACTATGATGGAAGCTGGCCACAATTATCTCATGATTATGATGACATTTATTGATATATCCAGAATTATCTCGCTCACATTTTCTACAGAATACAGAAAAATTTGCAAAGAATTTTTCACGAAAATGCATCTCTTTTACTTTAAAAACGTATCTGAA…	MGLKHFLFENECVKGITAPTDYLYVKLLRMTLRVIATWPQREMGEKEPVYLNNFLKYFYLVVTIGCQFGSYLYLRAYNDELTMMEAGHNYLMIMMTFIDISRIISLTFSTEYRKICKEFFTKMHLFYFKNVSEYAMETHKRVHLLSHLFTLWLLFQMVFGVIFFNLIPMYYNYTAGRYKPGGTQNSTFEHSLYYKYPFDTLTEVKGYIVANIINWILSCLCVTWFCMCDLILSLMVFNIWGHLKMLTHTLHNFPRPSLETSITIDGGLTVTSAKYSVEESVQILDKLKECVNYHRRIVEFNSKVSDVFGPMLICYYLYHQTSGCLLLLECSQMTAPVLMRYLPLTIVCTQQLIQLSVIFELIGTESEKLPDAVYSVPWECMDTSNRKFVIFFLMNVKEP…
SfruOR12b	OQ442950	ATGGAAGAAGAACCTTTGTTAATTAATAAAACTATTAAAAAGATCGAAGTTTGGTTGCGAGCTACAGGAACTAATGTAAAATCTACTCCGAAAACGCGGATGGATACAATGAAAAGTCGTGCAATTTACATTATAAACTTCTTTTGGCTGAATGTAGACCTAGGTGGGGCGGTGGTCTGGTTCATTTCTGGGATCGCGAACAAAAAGAGCTTTACTGAACTGACATACGTATCTCCTTGCATCACTCTGAGTTTTCTAGCCAACTTCAAATGCTTCTTTCTTTTTCTTAACGAGGATTGTGTGGACAAACTCCTTGAGAAGTTAAGGGAACTAGAGATGAATGAAAGGTCTCGTCCAAGGCATGAGGATAAGAATGCGATAATGGTGCGTGAGCACAAG…	MEEEPLLINKTIKKIEVWLRATGTNVKSTPKTRMDTMKSRAIYIINFFWLNVDLGGAVVWFISGIANKKSFTELTYVSPCITLSFLANFKCFFLFLNEDCVDKLLEKLRELEMNERSRPRHEDKNAIMVREHKFLTNLISFLNVFFCGLIVAFALGPVALTIFIYVTTNEIDLQLPFLIIYPFDAFQLKYWPWVYLHQIWSEVVVIVGLGAADYLFYTFCSNISVQFQLLKYNIENLIPDDETCGSLVNAEEIRAEFVDLIKWHQDLISSVHLLETIYTRSTLLNFVSSSALICLTGFNVLAGSDFVYVITFVSFLFLSSLQIFFLCFFGDLLLTSSMEVSDAVYNCRWYLAGTSLGKDLLLVQTRSQTPCKLTAWDFSEVNLKSFMK
SfruOR17	OQ442951	ATGTCGGTGTGTGCGAGCAGCGTGGCGCCGCACGTGCGTTGCTTGCGGCGCGTGGGCTTCTGTCGCTGGGGCGCGGCGGCGCCTGCCAACCGCCTGCTGGCCACCGCAGCTCGCTTCTATCACGTGTTTGCACTGGCAGCCACCTCTACCTATGTCTTGCAACAACTTATTTACGCTTACCAGGAAAGAAACGACATGGACAAGCTGTCGCAAGTGATGTTTGTGTTGCTGTGCCACGTCACATGCGTCGCCAAGCAAGTCGCCTTCCACGTGGACGCGGGCCGGATTGATCAACTCATCGCGAGGCTGGACGAGCCGCTGCTGAACCAGTGCGGCGGGCCGCGCGGCGCGCTGCTGCACGGCACGGCGCGGCGCGCGGCGCGACTGCTGCGCGTGTAC…	MSVCASSVAPHVRCLRRVGFCRWGAAAPANRLLATAARFYHVFALAATSTYVLQQLIYAYQERNDMDKLSQVMFVLLCHVTCVAKQVAFHVDAGRIDQLIARLDEPLLNQCGGPRGALLHGTARRAARLLRVYSGCAVATCVLWIVFPVLYRIRGIAFEFPFWAGISYDHNLVFGAVLLYSFYTTNLVAIGNTTMDAFMATILDQCKTQLRILRMNFETLPERARALQRAGGGAYDASLQRLFVDCLLHYNIITE
SfruOR18	OQ575415	ATGGAAATCAAAACAGACATTCCGACAGATAAGAAATACAAAACTTTCGATAAAACCTTTAAATTGTGTGCCTTCTCGCTAGCATTTGCTTTCCTGTACCCTAATAGAAAGACAACTCTCAAGAGATGCGTCACAATCACTTTGATTATCACCTTCTGCGGCGGGCAACTCTTCTGGTTTATCACCTACACCTTTAAATGCCTCTACACCTTAGACCTCTACAATTTCGCCAGAAACATGACTCTAGCAGTAGTCCTAATACTGTTTTTTATCAAAACGTATTATGCTATTTATGCAACCCCAAAATTTGCAACATTGCTGGAGAAAATAACTGAAGATCTTTTAGAAGCTAACAATTTAGGAGAACAACAACAAAAATTGTACGACGAGCACATTAAA…	MEIKTDIPTDKKYKTFDKTFKLCAFSLAFAFLYPNRKTTLKRCVTITLIITFCGGQLFWFITYTFKCLYTLDLYNFARNMTLAVVLILFFIKTYYAIYATPKFATLLEKITEDLLEANNLGEQQQKLYDEHIKIAKVGEISWLVIPVLMSAIFPLYAGTLMSIESIETDDYQRRMVHDMELLYVEDIQSETPFFQCMFAYNCVQCVVLVPNYCAFDGSFCIATTHIQLKLKLMALKVHDAFKYSKNKYELRMKMNEAIRDHQDTLDFYVQTQKLFGPWLFFVFLLTSFMITFNLYQMYLLQRIDPKYTSFGLVGVMHIYLPCQYASSLTKVSEDIPNDLYVVDWEVWADPNITKQLIFMITKAQKEMIMTGMGLVVYNMELFKSIMQTSYSFFTLITA
SfruOR23	OQ575416	ATGGATGAAGCTTTTCTCGCGTTCCACCGAGTACTATCCTTCGCCGGAATTTCAATTTTTGCCAAACAAAACTGGGATTCCAACCGATGGCTGGGATATCAGATTTTCAACTTTATTATTGGCGTACTATGTTTCATTTTCACAACCGGTTTTGTCGTTACCAACGTATCAGATTTTCTTCTGTGTATCCAAGGTGCTTGTATCTGGACAACTGGCGTGATAATGACCATTACTTTGGGAGTTTGTTTGGTATTTAGAAATGAGTTTCGGTTTTTTTTGGAGGAGATGGCCTTTAGAGACCATATGTTAGAGATGCCTTTGATAGACCATATTTTGCTGGTGTCTCCTAGAGGTGCAAAGATTGAAGAATTAAGGAATCTAGTAACTGGTTCTCAGGAG…	MDEAFLAFHRVLSFAGISIFAKQNWDSNRWLGYQIFNFIIGVLCFIFTTGFVVTNVSDFLLCIQGACIWTTGVIMTITLGVCLVFRNEFRFFLEEMAFRDHMLEMPLIDHILLVSPRGAKIEELRNLVTGSQEKLFKYVTILLKSYVASVFLCATLYLCSPVYGMLVREDQSLRLLAFDMWFPWSLEDYTVYIISFIFHAYAGYLCCIAYPGLQCIIILLLGQLIRQTRILTFILLHMNELVLEVTAVQDERWQDICTLVLSQCVDHYVKIKRFSNRLNVICRPFYLTLILVAIMLVCMCSVKIAVSNKLSLDTFKYYIHEFCFILVVLMFCLIGQQVENECEALERAVTEKWYIFNHNHKSNIRIFKMALGQRMPIYIFGTITLSLPTFTWFIKTGMS…
SfruOR25	OQ442941	ATGGGTCTCATCAAAAACCTCTGTCTCAAATTGTCCTACACAAAAGCCATTGACCGATCAAGTGGAAGACTGGAGACAATGTTCTTTGAGAATTACTATAGAATCGCATATATGACAGGTATGTCTACTGCTGACGACAATATAGGCTACCTGGTGTACAGCAACGCTGTGAAGCTGATGATAGTGCTGCTCGTACTGGGAGTGGTGTGGTACGGGTTCATGGAAACCACCAGTTTTGATGAATTCGCTGGGAACCTCAACGTGTCCCTCTTACAATTTATCACGTTTTATCGATACAGGAATATGTTGGCACACGAAAAGTTTTACAACGAACTGGCCAGTTCTATGGAATCTCCATACTTCGATATATCAACGGAGCAAAGAAAGAAACTGGTGGAG…	MGLIKNLCLKLSYTKAIDRSSGRLETMFFENYYRIAYMTGMSTADDNIGYLVYSNAVKLMIVLLVLGVVWYGFMETTSFDEFAGNLNVSLLQFITFYRYRNMLAHEKFYNELASSMESPYFDISTEQRKKLVEFWSRTNVKYLKLLMGLGNCTLLAWFIFPLVDDIEYNLIVGLYLPFFYKSPSMYPLAYMLSVIFFFYISQFVMVTDLKMQTHLIHVLCQFSVLADCFENMIPDCTAGLEGVPRNHLMYNNHFAAKYTERLGNLVKQHKILLGHAMNLRDTLSGPLLGQLAASGVLICFIGYQATATIGQSVVACMTSFLFLAYNLFDFYMICRWCQEITNQSANVGEAIYCSGWECGVSKLPGVRSTIMFVIARANKPLVLTAGGMYDLSLTSYTSL…
SfruOR27	OQ442942	ATGATAATTCTTAATGAAAATATGAAAAACAAATTGGCGTTTTTGTCGCCTGTGGTGCCGTACGGCGTATTTGAGTCCTGGGAGGACCTCAACCCTCGACTGTACCATGCGGTCCACATTTACTGGCTCAAGTTCTACGGCATGTGGTTCAATGATTCCTCACCACAGAGTATCAAGTTTTGGGTGCAGATGTTCTACACGTTGATCGTTTTATGGCTTGTATGTTTTTTTCCCGGTATTGGAGAAGTCGTTTATTTACTGAGGCGCAGAGAAAATATTGGTGATGTCGCCGAGAGTTTGTATTTGTTTTTGAGTGAGATGTACACCTACTTTAAAGTCGCCGTGTTCTGGCTGAACAGGAACAAAGTGATCGATCTTTTGAAGTATTTGCATTGCGAA…	MIILNENMKNKLAFLSPVVPYGVFESWEDLNPRLYHAVHIYWLKFYGMWFNDSSPQSIKFWVQMFYTLIVLWLVCFFPGIGEVVYLLRRRENIGDVAESLYLFLSEMYTYFKVAVFWLNRNKVIDLLKYLHCEEFKPKEPEHRDIIIKSIKSARFVMTYYSTMCVGAVSVGIIMPLTENFDILPTNVEYPFFNVYQTPAYEAVYVHHIYYKPATCIIDGVMDTILAAFVASAIGQIEILAFNLRNFDILAERQRKRDVAENKFIEEYKPPYYVRSVLKECIVHHNCIIRYVSMIESAFSLASALQFMLSVMVLCLIGIQFLSIENPSSHPMQIAWMGIYLTCMLIEVFILCWFGDELIWKSMDLAKAAFEGPWMNSDRKSNMFIIIFLERCKRPMRLTA…
SfruOR30	ON310511	ATGGTTTCCTCAGAAGACCTCTTTCTGAATAGAGCCAAGTTTGTTATGAAATATTTAGGAGTTTGGGTTTTACCGGAAAATGCGTCTTGTTTCCTTAAAGCTTACAGAGGCTTCATGATGACTTTGCAATACTTGTTTCTAATTTTTCAAATGATTTATATCGTCCAAGTGTGGGGAGATTTGGACGCGGTTTCGCAAGCGTCCTATTTGCTGTTCACACAGGCTTGTCTTTGTTTGAAAGTGACTGTTTTTCAAATCAATATGCCTATATTGAAGGAGTTGTTGCGGTTAATGGATGCTGAGGTTTTTAAGCCTGAGAATGATGTTCATGAAAAGTTGTTGGAATTGCAGGCTGCCCGAATAAAAAGACTGCTCCTAGCTTTCATGGTCAGCTCACAA…	MVSSEDLFLNRAKFVMKYLGVWVLPENASCFLKAYRGFMMTLQYLFLIFQMIYIVQVWGDLDAVSQASYLLFTQACLCLKVTVFQINMPILKELLRLMDAEVFKPENDVHEKLLELQAARIKRLLLAFMVSSQITCGMWALKPLFDDADRKFPFDMWMPVSPEDAMQYYIGYAFQLGTICISAYMYFGVDSVTFSSVIFGCAQIDIIKEKLMSITSIKERRGTKEVDEALADNYNKLVDCIKHHQAIVTFTELVENAYHSYLLFQLIGSVGIICMSALRILVVDWRSMQFFSILTYLSVMISQLFVCCWCGHELTIRSENLREWLYQCPWYEQDTKFRRSLFIAMERMKKPIIFKAGHYISLSRPTFIAILRCSYSYFAVLNRVNTE
SfruOR32	ON310513	ATGACAAACCACAAGGAATTGAACTTTGAAAGTACATTCAAAATTACAACGATGGCTTTACACATCAGTGGAGCTCATCCCGGCGTACCCAAGGACTTAAAATGGGTCCTAAAATTTATAATCCTCCACGGAATATTCACTTTTACATTCTCTATAGTTATATACAGTATCATCAATCACGACTTGAAAGAAAAAAACTTCATTCAGATATGCAAAAATGGCGTGATGTTTGTAGTTTTCTGTGTGATTTCATTTCAATACTTCGTCTTAGTGATACACCAGAAGAATCTGGTGGAATTGATAAAAAACGTAAATGCGGACTATGAGGAGTTGCAGAACTTATCTGAGAAGGAAAAGAGGTTGATGTACAAGTATGTGGACCAAGGTATTAAGGTTTGC…	MTNHKELNFESTFKITTMALHISGAHPGVPKDLKWVLKFIILHGIFTFTFSIVIYSIINHDLKEKNFIQICKNGVMFVVFCVISFQYFVLVIHQKNLVELIKNVNADYEELQNLSEKEKRLMYKYVDQGIKVCRQWFILTFAGCMIFIVKSIGLMLYYHLINDFQYVPLYDIKYPALIEDRKNDNLFVFLGTYLLLLSFACYSSLNYTSYVPLGPIFMLHASGQLELVRNRIEDLFLECDAEAIRVKLKGIIMKLQYIYSAVDDMKKVFKFGYEITLKGTAVILPITFYAVLETAKNGEISLEFISFIVGGIMISGAPCYYSDLLMEKGEALRMSLYTCGWEQHYDRRTRTTLQLMLQHALRPIAIQTIFRTLCLDALTDLYQQSYAIFNLMNATWN
SfruOR34	OQ442943	ATGAATTTCTTCAAAAACCCCGAAGTACCGACGGAGCTGTATAAAGAGACCGACACAACGAGGATGATCGACAAATACAACAAATTCTGGTTTCTATGCTGCTGTCCAGACTTCTGGGTTAAGAAGGTTGATTACTCCGACACTTTCACCAGGATCTACCGCCCCTCTATGCTGGTCAACCACCTAGTCATGTTGATATTCTGTTCGTCCTGTTTCCTCTCGCTGTGGACCCAGCATGACCTCACCCAGAGCCAGAACTCTGACAGACTGGCATACGCAGCATCCACACCTGTCATCATCATATTGTATCATTTCGTGATCCTGTATTACAGAGATGACGTTAAGCAAGTGCTCTACAAACTGGCCGTAGTTCTCAAAGTCGATCACAATGACAAGCAA…	MNFFKNPEVPTELYKETDTTRMIDKYNKFWFLCCCPDFWVKKVDYSDTFTRIYRPSMLVNHLVMLIFCSSCFLSLWTQHDLTQSQNSDRLAYAASTPVIIILYHFVILYYRDDVKQVLYKLAVVLKVDHNDKQAEEDMIKQSKLHNGIFFSSCVCNMVFVGLNNFYRAVTTDATFITCISAWPDIEDRSTLAGLTRVVVYFVWFSHVVRNMGVFLIIHTVLLLLSQQYKNLQSYFEDLNKIFLENELTQEEQELKFEVRFKKGIEQHALTLWCVDETQRIFQITFSSHVLLWCGLLISILPDVLNNDTHSLTMLVSNAPRVCAALVGLGYYMWPAGDITVEASNVPHAMYGSGWQCCHDRSPRIRKLVVLAMMQAQRSIELKAFGHFTFSYETYVAIVK…
SfruOR35	ON310514	ATGACGTCGCTTTATAGAAGATATTTTTTCAAGAAAAAATCGAAGCAACGATCTAATGAACGAATATACGATAAGAGCGACTACGACACGTCGTATGCGCCGACGAAGAAAGTCCTGGGATGGGTGGCCATCCGGATGACACACAACATCTCTGAGAAAACCACTATGTTGTGGGACATGTTCTACTGGTTCGAGATGGCGAACCTGTTCCTGGTGGGTCCCTCGGAGCTCGTCAGCATGCTGACTACTGCCTACGAGGCCAAGACCTTCCGGGACTCCATCAAGGTGTTCCGCACCATGCCCTGCTTCGGCTGCGTTGTACTATCGATGTTCAAGTCCATCAAGATGGTGGTCCACCGGCCTGTGTACGAGAACCTGGCGAACGAGCTCCGGGAGATG…	MTSLYRRYFFKKKSKQRSNERIYDKSDYDTSYAPTKKVLGWVAIRMTHNISEKTTMLWDMFYWFEMANLFLVGPSELVSMLTTAYEAKTFRDSIKVFRTMPCFGCVVLSMFKSIKMVVHRPVYENLANELREMWPEGEVSEEEHHIISSALKQLNFIVKGYYWCNNALLISFLSPPYFITIARYFGYDSPMGLHFLYWLPFDPYQPVYYEITLVLQTWHALVVIWFNVAWDMLFCLFLCHITTQFDLLARRVRRLFYVQVDKQLVSSYPMASVSKEFLETEGDRVNSYGAQYWEARYQKEITEIVLRHHSLIRLTNDVENMFSLALLINFMNSSIIICFCGFCCVLIEKWNEVAYKSFLVTALSQTWLLCWYGQKLIDSSQRLSDALYGCGWYNSSKRA…
SfruOR38	OQ442944	ATGTTGTCTTTTAAAGAAATAATTCACGAGATCCGTAAGTTTGGTTTGGAGTACTGTGACCTGCCGACCATGCTGGAAAACGTCTCCATACTCCTGAGGGTTCTAACTGTGAATATTGATAGTAAATATAAAAAAGGCATTACGGTCTTGTCGTACATCGTGACAGCAGTCACTGCCGCCTGCTTCTACTACGTGTTTCTTTTCTCCATGACCTGGTTCGTGTTCTGGCGGGCCAGGGTCACAGGAGAGCTGGTCGGAGCCATGGTCGTCCTGTCTCTTGGCATCTCCAGCGAGATTGGACCCTTCAAACTGTTTTACATGTGTTATTATATGGACAAAACTCATAAAATAGCAGATGGCTTCCTAGAATGCGACGCTAACACCATCAAAGGCACCAGA…	MLSFKEIIHEIRKFGLEYCDLPTMLENVSILLRVLTVNIDSKYKKGITVLSYIVTAVTAACFYYVFLFSMTWFVFWRARVTGELVGAMVVLSLGISSEIGPFKLFYMCYYMDKTHKIADGFLECDANTIKGTRFHTNLMKCLRNVKKRAMLYWVVVAGNGVLYVMKPVAMRGRNLPENYFLIYGLEPMFETPNYQIAYFMMIASVFFVCYVPASVTAFLIVLTGYAEAQMLALSEEMLQLWSDATKYAKTQIEDTTEELDVHNPKVKVIINQFVERRLREIIGRHANVINLLNQVEIVFRQAIAIGFVLLIGGLLSELLGKLENTFLQLPFALMQVSMDCFAGQRVMDASAMFEASVYDCKWENFDKSNMKLVLVILQNAQKTMTLSAGGVRTLSFSAL…
SfruOR45	ON310516	ATGCGTCTTCAAATAATTAAAGATTTCCTCTTGAAGCAATATTTTGATTTCGACAGACCAGATATAAATTTGTACAATTTTCATCCGCAGCTACGAATATTTCTCGCTGTTAAAGGGGTATTCTTTACAAATAGAGGATCTCGACTCAGATTAATATGGCCAAGCATTTGTATCCAGCTTTCCATAATAGCAATGACTTTTGAAGAAATGTTTATTTATCGAGGGGTCACTATAAAGGACTATTCGTTCGCCACCGAATGTTTTTGCTACTGGGTCTTACTCGGGTGTATCCCTGTCGTCTACGTCAGCATCCTCGTGCACACAAACAAAATTTACGATATCGTCGTCAAGATGAACGAAGAATTTATCTATGTGTGTAGTTTGGGACCTGTGTACAGG…	MRLQIIKDFLLKQYFDFDRPDINLYNFHPQLRIFLAVKGVFFTNRGSRLRLIWPSICIQLSIIAMTFEEMFIYRGVTIKDYSFATECFCYWVLLGCIPVVYVSILVHTNKIYDIVVKMNEEFIYVCSLGPVYRKPFLEGQLLIWQLCYAWFGFVSFVGGLYVVFPLAGLIYQSLFATLDENTTRPLQFPMWLPHDDPYRTPNYELFLLIQSTLCFCFVQTFCVYVYTLFHILLHYYIIMDMIIIDFSVIFADLEESVALLPRYDTRRMETQRILNARIEKIVKWHLSVFRAVKTVSSIYGPPLVYQVSFSSIAICLIAYQIAEKLDQGSLDILFSLLSICACLQLWIPCHLGTMIRNKAFEVGDAGWKCGWHETPLGLMIRTDIIIIILRAQQPVTIKY…
SfruOR46	ON807208	ATGGAAGTAGAAAAGAACACGACTCTATTCCTAGGGCGACCGAAAAATATCCTAACAGCTCACGGAGTCTGGCCTCACCCAAACAACTACATAATTTTGCGCAAACTCTACATGTTATTTGTAATGTGGACCCAATACTCATTCCTCCTTTTCGAAATAATTTACATTGTCAACGTTTGGGGCGACATTGACGAGGTCTCCGAAGCCTCATATCTGCTGTTCACGCAAGCATCCTTGTGTTACAAGTCCACCACTTTCATGATCAACAAGAAAAGCTTATTGGAGCTCTTAGACATTATGGATAGTGACATCTTTAAGCCCAAATCTGCTGAACATGAAAAAATTTTAGCAGCCCAAGCTCTGAAGATAAAGCGGCTGTGTTTGTTCTTCTTGACGAGT…	MEVEKNTTLFLGRPKNILTAHGVWPHPNNYIILRKLYMLFVMWTQYSFLLFEIIYIVNVWGDIDEVSEASYLLFTQASLCYKSTTFMINKKSLLELLDIMDSDIFKPKSAEHEKILAAQALKIKRLCLFFLTSATTTCTLWAMIPLFDDASKRSFPFRIWMPVTPLKSPDYELGYLYQMVSIYISAFLFISVDSVAVCMIMFGCAELEIIMDKIQKIQSIFDTDQSNEDRKKLIKMNNELLDECVKQHQTVERLIQLCEDTYHANIFFQLSGTVAIICNIGLRISIVEKNSVQFFSMLNYMVTMLSQLFLYCWCGHELTIRSENLREWLYQCPWYEQDTKFRRSLFIAMERMKKPIIFKAGHYISLSRPTFIAILRCSYSYFAVLNRVNTE
SfruOR49a	OQ575417	ATGAAGTCTGCAGCTATCGATTTGTCCCGACACATTTCGTTACAAATTGGAGCTCTCAAACTGTTCGAAATATGGTTTTACATACCGTACAACATGAAGGATGTCCGATTTTGGGTCCGTATTTGGACGAGAATAGTTTTGGGCATCATTGTGTTTGTAATACCGACGGGTAGCCAACTTATTTATGCAGTGCGCCTGATAATGTCGGGCAACGCTGAAATACAGGAGGTGGCCGGAATCATTAACTTGATATTGACCGAACTGCTGGTTTCCCTGAGGCTCTTAGATTTGAGTTTACGCCGTCATCGGGTTTCACAACTCGCTGAGCAATTGAAGTGTGAAGAATTCCAGTTCCATTCGCCAGCGCAGAAGAGAATATTAGAAAAAGCTGTGGAATCT…	MKSAAIDLSRHISLQIGALKLFEIWFYIPYNMKDVRFWVRIWTRIVLGIIVFVIPTGSQLIYAVRLIMSGNAEIQEVAGIINLILTELLVSLRLLDLSLRRHRVSQLAEQLKCEEFQFHSPAQKRILEKAVESSRRLFWILLCSCSSDVLVHVVVVPALHNFQTLPLKMDLVYLDVNKESYFNYLCAYQILYKPMMLATFAAVQTLPWATMTCAISQLDVLIYNLENIQDLVKATVAEKQCTENEAFRDIFKGCVLHHCSIIKFVNTIQNAFGGQLSATLCLSTGILGTTAVQMLSIESPLKNLTEVIWVLAYLSIFICNLFIDCYFGNTITVKSMHVSTVIFSCPWIELPTTLKKNLVIFIAKTQRPLVITAAKLVPVSLDTFTKVMNWTYKAFAVMN…
SfruOR49b	OQ442946	ATGTCAGATAAATGTTCGATTCAAAATGTTCTAAAGTTTCTCGAAGACCCTGAATATCCATCTATAGGGCCACATCTTAAGCTCCTAGCATTTACTGGTCTTTGGCATCCCAATCGTCAAACCCTAATTGGGCGTTTTAAGCAAATCCTTTTCTATGTCACCATAACTTTCTTCTTCAGCCAGTACATCAAATGCTTCATTAAGTTCAATGCTGACTCTCTCAAACTCATTCTGCAATATGCTCCATTTCATATGGGCATCATAAAGTCCTGTTTCTTTCAAAAGGATTATAAGAATTGGGAACTTGTCATTGATTACATGTCTTCTGTAGAGCGAAATCAATTGGCTAAGAACGACAAAAAGCATAATGATATAATTCATGAGTACATTAAGAGGAAT…	MSDKCSIQNVLKFLEDPEYPSIGPHLKLLAFTGLWHPNRQTLIGRFKQILFYVTITFFFSQYIKCFIKFNADSLKLILQYAPFHMGIIKSCFFQKDYKNWELVIDYMSSVERNQLAKNDKKHNDIIHEYIKRNRKVSYFFWALAFFSNFSIFTEPYQKNQINVNGTSIYLKIFDGYTPFDNEPPGYYFSMLIQTVLGHIVSAYVVGWDTLVVSIMIFFTGQLKITCMYCRLAIDALDSTKSHENIAKCHRFHTTLVEYTHLFNSLISPVMFMYLVVISINLGVCIIQIVEIHDDIATLVSSILFVVACLIQLLLFYWFANEVTVESTFVSYSTFESDWPQANKKLQKEIALLGLTTKKILVFRAGPFNQMSLTTFIAILRASYSFYTLLNSTN
SfruOR50	ON310517	ATGGAGACCACCACGACCTCGTACACTCACAGTAAAACCACAAACTTCTTTTATAAGATCAACTTCATCGTGTACATCTTTGGCCTACCAAACTTTTGGATAGAAGACCTCAAGTTATCCAAAAGATTCGTCAAATTCTACGACAAGTTCTCTATGTTTAATAACACCTTGATATTTTTGCTGATCATTTTTGAGTTATGTTCATATTTCACGCAGAGTGACGACCAGTTGACGGAGCAACAGCAGTCGAATCGACTTATTTACGCTATATCTCATCCGATGCTGTTCATGTTCCGGGTGATGATGACCAGCATCAAGGAGAGAGTGCGGCTGGTGATGTACAGCCTCAACGTAGGTCTGAAGAGGGTGCACAACGACCTTGAAGTAGAGAAGCAGATG…	METTTTSYTHSKTTNFFYKINFIVYIFGLPNFWIEDLKLSKRFVKFYDKFSMFNNTLIFLLIIFELCSYFTQSDDQLTEQQQSNRLIYAISHPMLFMFRVMMTSIKERVRLVMYSLNVGLKRVHNDLEVEKQMIACTFMYLSALLLSCLMSMLMYAAQGFGEVFRRGKTFTTIITAYPSVEDDSDMANVVRAICFIIWWIFLTRIYAVYMLVISLTTCLSYQYKNLQSYFVSLNDIFERSDLSQTEKEEQYEAGFIVGIKLHADTLRCTQLTQSVCRGVFSGQIIFNILLLVVLMAQMANSERTLVNLCSAGFTACAVLISTGFYMWNAGDVTVEASHLGTAVYFSGWYHCQGPSSVRIRKLVVFTMSQAQRPVVLKGLGYIDLSYQSYIRIVKSSYSV…
SfruOR53	ON310510	ATGTTTCTAAAAAAGGTCATAAAATACACCAAGCGGTTAGAGGATCCTAAAAATCCTTTATTGGGTCCAACTTTGAAGGGATTGTATTTATTTGGCCTCTGGCAAACTGGGGGCAAATTTCGAACGGTCGTTTACAATTTGATACATCTAACAACATTCTTTTTCGTAACAAGTCAATTTGTCGATCTTTATTTCGTCAGGCACGATATTAATAAAGTTTTGAACAATATGTCTCTTACTGTCCTCAGTGTTATTTGTCTAGCAAAATGTTTCTCCTACGTTTTTTGGCAGAGCGAATGGAGGAAGCTCGCACAGTCCATTTCTGAAGAAGAACTAAAAGAAATAAAAAACGGAGATCCTATAATCCTGAAGCATATGGAAGGCTATACGAAGTATACT…	MFLKKVIKYTKRLEDPKNPLLGPTLKGLYLFGLWQTGGKFRTVVYNLIHLTTFFFVTSQFVDLYFVRHDINKVLNNMSLTVLSVICLAKCFSYVFWQSEWRKLAQSISEEELKEIKNGDPIILKHMEGYTKYTRIITYMFWTMVLITNFLLILTPLLKYVSSHSYREEIRMGTEPLPQILCSWFPFDNERMPGYLISVIVHIIMGSQGSGVLAVYDMNAVAIMSYLKGQMIILREKCNSLFDDVTSTQDVLDRIKECHRHHNVLLKHSSVFNSLLSPTMFVYVLMCSITICGSVVQFSSKEATASQKLWVFQYTSGLISQLFLYCWHSNEVTLHSKLVDRGIYSSDWWKSNVRVRKQLLLLAGKLNHPLILDAGPYTTLSIPTFIEIMKGSYSFFTLFS…
SfruOR57	OQ442947	ATGAATTTCCACCAAATAGACTGTTTTAATATAAACATGAGGTTTTTCAAATTCCTCGCCATTTGGCCGGGTAACAATCCGTGCCGTTATTACAACTACTATAGTAAAGCATTCATTATGTTCTTTGTTATTATCTTCTATTTACTGTTTTCCATTAACTTTTATTTTCTACCTAGACAATTGGATATTTTTATTGAAGAAATGATATTTTATTTCACTGACCTCGCTGTAACATCTAAAGTTCTGACCTTCGTTTTAATGCATGACCAAATAATTGAGATCTTAGATGTACTCGAATGCGAAGTTTTTCAACCAGACGACGATGAAGGTTCGATTATTTTGGAAAAAGCTAAGAAGTTTAACAAGTCTTATTGGAAGATTGTAACGAGCGTTTCGTAC…	MNFHQIDCFNINMRFFKFLAIWPGNNPCRYYNYYSKAFIMFFVIIFYLLFSINFYFLPRQLDIFIEEMIFYFTDLAVTSKVLTFVLMHDQIIEILDVLECEVFQPDDDEGSIILEKAKKFNKSYWKIVTSVSYLSSLVHILSPLISHLILNVELLLPVCRYAFISDEYRLMLIYPIYLYQSASIHFHMLYNVNVDSFFLGLMVLAIAQLDILDTKLRRVTDDYEVEEAGIDLSRPLTNRRNIEDVMKINQCIIHFIKVCRFCELVKDVFSVTLFVQFGAASCIICVCLLRFTMPAPMGYYIFLGTYMSVMILQIMAPCWLGTRIMVKSQLLAFSVYNCDWTSRSRQFKSNMRFFVDRANKPLSITGGKMFKLSLDTFTSIINSAYSFFTLLQHFQKE
SfruOR60	ON310512	ATGGGTATTTTTGTGAAAAATGCGACCCTATCAGTCAGCATTTCGCTCACTGCTCTGCAGACTGTGGGGTTCTGGGCCCCAGAGGGTCTCACGGAAACTCAAAGATGTCTGTACCGGTGGTTCGGAGTGTTCTCTTTCATGTTCATGCTAGGCAGCTACATATTCATCCAAGTGGTGGATCTCTTCATGATATGGGGCGACCTTCCTTTAATGACGGGCGCTGCCTTCCTCCTGTTCACGAACTTGGCTCAAGCGACCAAGATCGTGAACATCATGGTGAGGAAGCAGAGGATCCAGAACATTGTCAACGATTCTGATAAAGTCTTAACTGAAGTTCAGACTTTTGAGGAAAAAGAAATTGTTAAGAGTTGTAATAGAGAGATGATAGTGCTTCAAGTT…	MGIFVKNATLSVSISLTALQTVGFWAPEGLTETQRCLYRWFGVFSFMFMLGSYIFIQVVDLFMIWGDLPLMTGAAFLLFTNLAQATKIVNIMVRKQRIQNIVNDSDKVLTEVQTFEEKEIVKSCNREMIVLQVVYFSLTLITGLGWATSAEKHQLPLRAWYPYDTSKSPAYELTYVHQIGALLIAAFLNVGKDTLVAALTAQCRCRLRLLGLSLRNLDKGLDTEDKFMLTPDQEKTVSSRLRLCVVQHQETLQAAKELQECFSEPTFAQLTVSLIIICVTAFQLSMTQPDNMVRLLSMGTYLLNMTFQVFIYCYQGNQLTEESFEIAGAAYECLWYKFSLRLRRALLIVMVRTRRALRLTAGGFTTLSLTSFMAIIKASYSLFTLLQQVNEE
SfruOR62	OQ442948	ATGGGGTACAATCAAATAGATTGCTTTAAAATACATTTGACAATTCTCAGAGTTCTTGGCGTTTGGCCGGAGGAAAATCCAAGTATTTGTTACATATATTTCTCCAGAATTTTTGTGTTTATATTCACTGTTCTGTACGTTATTATATACACAATGAACTTCTATTTCTTGCCTCAACAATTGGAGATTTTCGCTGAAGAACTAATATTCTATTTTACTAACGTCGGCGCTCTGTCTAAAGCATTAGCGTTTATTTTTTTGCGTGATAAAGTGAAAAAAATGTTAGATATGTTAGAAAGCGAAATGTTTCAAACTGATAATCCTGAAGAAGTGAAATTAATAGAAAAAGCCAAAGAGAAATCTTTGTTTTATTGGAAGATTACGTTCGGATTGTCTGTG…	MGYNQIDCFKIHLTILRVLGVWPEENPSICYIYFSRIFVFIFTVLYVIIYTMNFYFLPQQLEIFAEELIFYFTNVGALSKALAFIFLRDKVKKMLDMLESEMFQTDNPEEVKLIEKAKEKSLFYWKITFGLSVSANTVNVFLPFVLHLIFSIKLEFPVCRYSFIPEQYEAIFLYPAYLYQSIGITSHMLYNVNIDTFLLGVMFLAMAQLDILDRKLRKVTDVCVNVDAPRGSIDKMIDDQNAVLEINKCIKHYDAVCEYCKLIQEAFSEILFVLFSSGSCKICMCLFRFTMPAETQYFVFLTLYIVVMTLQVMVPCWFGSRLIEKSSQITFAVYDCDWTPRCRRFKSNLRLLVERANRPIIIKGGKMFLLS
SfruOR64	OQ442949	ATGATGGAGACACTCCGAAGGTTTGGGCCGCAGTACTGTGACGTGGAGACCATGCTGTGGAACGTTTCTGTCATGCTGAGAGGTCTGACCCTCAATATAGACAGACGTAATAAGAAACCAATTCCAATAATAGTATACATAATCTCCATTTCGATATGCCTGGGTTATTTCTACGTGTACCTGGTGTCAATGAGCTGGTTCGTGTTCCACCGCTGTCAGCAGACCGGTGACCTTCTGGCAGCAATCATCGTCTTCTCCTTGGGAGTCTCCAGCGAGATCGGAACTGTTAAGCTGATCTTTATGTTCTTACATATTGGCAAAGTGCGGCGTATAGTGTCCGAATGCCTGGCATGCGACGCCCTGGTGGTGGCTGGCTCCCGCTTCTCAGCCAACCTGCTG…	METLRRFGPQYCDVETMLWNVSVMLRGLTLNIDRRNKKPIPIIVYIISISICLGYFYVYLVSMSWFVFHRCQQTGDLLAAIIVFSLGVSSEIGTVKLIFMFLHIGKVRRIVSECLACDALVVAGSRFSANLLSTLTLVKKRALVFWVVIIGNGVVYVVKPIMMPGRHFTEDKFILYGLEPMVENPNYQIATILSMAGVIFTCYLPANITAFLIVVTGYIEAQMLSLTEELLHLWEDAESHYYITHQTNAVLEESIENSIIRNKVINDYIESHLKDIIKTHGRNINLLHQVESVFSGAIALEFVILGVGLIAELLGGLENTYLEIPFALAQVGMDCFTGQRVMDASVKFERAVYDCKWENYSISNMKIVLMMLQSSQKTMKLSAGGIIMLSFSCLMQVFR…
SfruOR67a	OQ575418	ATGAGGGTCTTAAGCTATGTGTGGAAGAGTATCTCCCAAAGTAAAGCCTTGGAGCTCGCCGGTCCACTCGAAACCGCCTTCTTCGCATCCGTTTATCGACTTTCTTTCTTTGTAGGTCTGTCCATGTCAGACGACTATCTTCTCTACACGCTGTACAGCAGTTTCATTAGAATAATATGTTCTCTTGTGGTCTGGTTTGAGATCTGGCATGTCTTGGGGAACACTGATGTGAGCCTGGACCAGATTATATCGAGCGTCAACGTTATCTTTATACATTTGGTCACTATTTGGAAACTTGTGACTATGGTAAAAAACAAGTCAATTTTCAAGAGACTAGCTAAGGCTTTGGAATCTTCAAGTTTCGACATGTCTTCTCCACGGATACAGTGTGTTATCAAT…	MRVLSYVWKSISQSKALELAGPLETAFFASVYRLSFFVGLSMSDDYLLYTLYSSFIRIICSLVVWFEIWHVLGNTDVSLDQIISSVNVIFIHLVTIWKLVTMVKNKSIFKRLAKALESSSFDMSSPRIQCVINNWILISNQYFKMLLRLGLLTLTVWESYPMIDEIKFNLMVDVKLPFEYQSLLTYIVTYIAVAIMFAYASLMVIISELIMQAHLIRLICQFDVLADCFENIFEECAEEFPDLTKHELVKDKTFVDKYVKRLGDLVAQHREILDQTNDLRTILSAPLLGQLTCSGLLICFVGYQATATIAENLGKFVMSLLYLGYNMFTWYLMCRWCEEITIKSQRIGEAAYFSGWESGISLAPGARATITLVIARANKPLVFVAGGMYTLSLSSYTTL…
SfruOR67c	OQ575419	ATGCCGTCGGATCAATCGAAAATGTTTGACAATAGTTTCAGAATAGCAAAAATTTTCGGCATTTGGCCCGGGTTCAAACCATCCAGATACTACAAATTCTACTCTTTCATTTACCTTTTTGTGACATTTGTGTGTTACAATTTACTTCTTACTTTAAATTTACTTTATACGCCCCGGAAAATTGAATTATTACTCCGCGAAGTGATATTTTACTTCACGGAAATTACAGTTGCGACGAAAATTTTAACGATTCTCTTTATGCGTGATAAAATTATTGAAGCACTTAATTTAATTGATTGCGATGAGTTTGTAGGTGACTATGAAAATAAGGAGGGTATACTTTTCAAGACGAACATGGGCTTTAAATTGGGATGGAAATCATACTTGGTTCTATCGAAT…	MPSDQSKMFDNSFRIAKIFGIWPGFKPSRYYKFYSFIYLFVTFVCYNLLLTLNLLYTPRKIELLLREVIFYFTEITVATKILTILFMRDKIIEALNLIDCDEFVGDYENKEGILFKTNMGFKLGWKSYLVLSNIAYSSQVVAPIFLDILRGTKSELPICKYYFLSDEDRETHFLFWFMYQSFGMYGHMMYNVNIDSIIAGLLLIAIAQLKLLSNNLTNFKLSDEESKLPKDSQDKIQIRKLNKLLRHYEVIVNYCETVQDTLSVTLFFQFSVASIIICVVMCGLLLPSSTETRVFLVMYLLTMTLQIFVPGYLGTQLTYGSERLVTAAYSSEWLPRSESFKSSLKLFRERAGRPMVISGLKMFPLSLITFTSIMKTAYSFFTLIRNVQES
SfruOR85c	OQ575420	ATGAAGGAACAAGCAGAATTCACGACGTTCCATGAAACATACAAGTTGATTACATTCGCAATGAGCGTCGGTATGATATATCCGAATCCTAAAACTGAGATGTGGAGGTTGGCTAGTATACCATTACTAGTGGCCACCATCACACCACTGGCGACGATGATATTTATAGACATGTACAAGAGTTGGATGGCTACCGACATAGTCAACATTATTCGACATAGCACTGTAGTCGGACCTTTTCTTGGCGGGTTTTTTAAGATGATACTAATGTACCACAAGCGAATCCAAGCAAAACAGATCCTAGACGAAATAAACAGGGACTACAAAAACATCAACAACTACTCCGAAGTCTACAAAGATATAACTCGAGCCAGCGTCAAAAACTGCCAAGTATACAGC…	MKEQAEFTTFHETYKLITFAMSVGMIYPNPKTEMWRLASIPLLVATITPLATMIFIDMYKSWMATDIVNIIRHSTVVGPFLGGFFKMILMYHKRIQAKQILDEINRDYKNINNYSEVYKDITRASVKNCQVYSERGWAITVVTCVMTFPVMAISLNTYNYAFVSEPVKYMIHDLQKPFADDPEDRFASPYFEIIFLYMFYCSILYVVNFTGYDGFFGLAINHACLKMDLYCKALEEAFKADAHEVCGRVIGVIKEQCRMFQFVELIQDTFNIWLGIIFLATMIQICTCLYHITEGYGFDLRYMIFVTGAVIHIYLPCRYAAKLKAMSLDTANRFYSSGWEQIDDQRVRKMILFMVTRAQVPNEIVAFNMLSFDMELFVSILQTSYSMFTLLRS
SfruGR1	ON310522	ATGAACAAAGAACATGGATTTCGGGTTTACAATCCCAATCCGGTTAACAAAGAGACTCGTAAGAGGGAAATGTTTCAGAGGATTGATGAGAAAGATGGTATTAAAGAGTACGATGCGAAGGATCTTTATGGGCCGGAGATAACGGACAAGGATGGAGCCCTTTTGGATGCCCATGACAGTTTCTACATCACGACCAAGAGTTTGCTTGTACTATTCCAGATTATGGGAGTCATGCCGATTATGAGAGTGCCTAAACATGCACAAACAACGAAGCGGACAACTTTCAACTGGATATCGAAAGCAACGCTATGGGCGTATCTGGTATGGGGCTTGGAATGTATCATTGTAGTCAAAGTCGGCAGAGAGCGCTTGGCGAATTTTCAAAACAGTTCCAATAAG…	MNKEHGFRVYNPNPVNKETRKREMFQRIDEKDGIKEYDAKDLYGPEITDKDGALLDAHDSFYITTKSLLVLFQIMGVMPIMRVPKHAQTTKRTTFNWISKATLWAYLVWGLECIIVVKVGRERLANFQNSSNKRFDEVIYNIIFLSILIPHFLLPIASWRHGPQVAIFKNMWTHYQLKYLKITGTPIVFPNLYSLTWGLCVFSWGLSFAVILSQHYLQDDFELWHSFAYYHIIAMLDGFCSLWYINCNAFGTASRGLAMNLHKALGAEHPALKVAQYRHLWVDLSHMMQQLGRAYSNMYGIYCMVIFFTTTISLYGALSEILEHGLSYKEMGLFVIVGYCMTLLYIICNEAYHASRKVGLEFQVRLLNVNLGAIDRSTQREVEMFLVAISKNPPIMNLD…
SfruGR2	ON807211	ATGACGATTCCAGATCACCTTTTTGATGAAGGAATTAATAACACCCTGTTTGATCGTGACATGAGGCATATACAGCAAAACAAAACGGTGTACGAAAAGACTCAGCGTGATTATGAGCAAGAACAACGGGATCTGCTATCGTCTCAAGATGGAGACACGTGTGAGATCCACGATCAGTTCTACAGGGACCATAAACTACTGCTCGTGTTGTTTCGAGCGCTTGCAGTCATGCCCATCACACGCTCTCGACCAGGCACGATTACATTTAGCTGGAAATCCAGAGCCACGATGTACGCGGTATGTTTCTACATCGCTGCCACCGCCGTTGTTCTAATCGTGGGATATGAGCGGATAATGATACTCCGATCAATTCGACGCTTCGACGACTATATTTATGCC…	MTIPDHLFDEGINNTLFDRDMRHIQQNKTVYEKTQRDYEQEQRDLLSSQDGDTCEIHDQFYRDHKLLLVLFRALAVMPITRSRPGTITFSWKSRATMYAVCFYIAATAVVLIVGYERIMILRSIRRFDDYIYAILFVIFLVPHFWIPFVGWGVAHQVAIYKTNWGKFQVRYYRVTGENLQFPNLKTTIVIISVGCLLLAVCFLLSLCILMDGFLLIHTSAYYHIITMINMNCALWYINCKGIKIASQSLSECFRRDVEQECSAQLISRYRYLWLNLSELLQSLGNAYARTYSTYCLFMFANITIAVYGALSEIVDHGFGFSFKEMGLFVDAAYCSTLFFIFVDCSHKSTLTVAAGVQDTLLSIDVLAVDRPTQKEIDHFIQAIEMNPAVVSLKGYAHVN…
SfruGR3	ON807212	ATGTCGTTCTATACGAGTAACAGTTTATTCCCAACGACTGTGCCCATACCGAATGGGTTTCCTGTTCAGATAGACGAGAAGCCGAAAAATAAGATAATTTTCCTGGACGCTACACCAGTACGTACGCCGGTGAAACCAATTTCTCCAAATGCTGTGGCGCCGATGAGAAACAATCTCGTGGAGCCGCATATATCTAACGATATTATTTATGAGAATATTAAGCCAGTGTTTACGGTACTGAGAATAATGGGAGTGCTGCCCATTACGAGGCCTGCTTCTTGCATTAATCAATTCCAAATAGCGTCTGCTTCGATGTTGTATTCCGTTCTTGTGTTCTGTTCTCTGGTCAGCTACGTGCTGTACCTGTCTCTCCACAAAGTCCAGATTCTGCGCACAGCG…	MSFYTSNSLFPTTVPIPNGFPVQIDEKPKNKIIFLDATPVRTPVKPISPNAVAPMRNNLVEPHISNDIIYENIKPVFTVLRIMGVLPITRPASCINQFQIASASMLYSVLVFCSLVSYVLYLSLHKVQILRTAEGKFEEAVIEYLFTVYLFPMIAVPILWYETRKIADVLNGWVEFEVVYKQLSGRTLPVKLYKKALAIAIIIPILSTTTVIVTHITMVHFKPMQLVPYVFLEILTYMLGGYWYLLCETLSICANILAEDFQSALRHIGPAGRVAEYRALWLRLSKLSRDTGIANCYTFTFVNLYLFLIITLSIYGLLSQISEGFGIKDIGLALTAIYGIFLLFFICDEAHYASHNVRTNFQKKLLMVELSWMNTDAQTEVNMFLRATEMNPSQISLGG…
SfruGR4	OQ575421	ATGAAACGGAATCACGTAAAGAAGTTGAACGAGCACAAATATGACGATTTTCTCCCAATACTAAACAACGTGTTCAGGAAAGCTCGTTACTTCGGGATCTCAGGCTATGGGTTCAACCTGTTTTTCGCTTGGAGCCTGATACTATTCACAATGCTGGTGATCGCAGAAACCGTGGCAGTTTGGAAAGTAGTAAGGTATCTTGGAGGGTGGTTGATGAGTGCTTCTGAGAATGGCCTTATAGGTCGGATGTCAGGAGCCATATTCTATGCAAACGCATTGATATCGTTATTCCTTTCATCAAAGTTTGTACATTCCTGGAGGAACCTTTACATTTACTGGCTGAGTACTGAGACTAACACTGCACTCAAGTTCCCTCCCGATGTGAGGATGAAGAAGAGG…	MKRNHVKKLNEHKYDDFLPILNNVFRKARYFGISGYGFNLFFAWSLILFTMLVIAETVAVWKVVRYLGGWLMSASENGLIGRMSGAIFYANALISLFLSSKFVHSWRNLYIYWLSTETNTALKFPPDVRMKKRAVIIIIFVTSVASLEHILSMISATGVGFPIGEFIYRYVTLSHEFLLRAQDYSPWNGIPIFILSKLATVLWNFQDLIIILISIGLSSRYKRLNSYVRQMVTVEKRTETKPKFGTELYLQIQVWRRLREAYVRQSTLVRMVDRKLGSLVLLSNINNLYFICLQIYLGIHKPSASTISRCYFLFSLSWLILRACSVVIAASDVHLHSQSALKLLHSCPSANYNIEMKRLQYQLSHDFVALTGMGFFSLRRGLLLEVAAAILKYELVLIQ…
SfruGR5	OQ575422	ATGCGGAATGCATGGAGTACTGCTATCGGTAACATCAGTGTTGGAAGTGTAAACACAGTAAATAGCTTGTTCAAATCATGGAGGAAAATCGCACCGACATATACCATGGACTTATATTCGTTGGAAAAGTTTAAAAAATATAAAAAGGATTGGAGTTATCCAGTAAACATCCGTTACCAAGAGCCCGTGATACAAGAGAAGGAGAAACCATGTTCCACCTTCCAATCCGCTATGAAGGCAACCCTGACCATAGGACAGTTTTTCGGTTTGAATCCTGTACAAGGCATACGTGGAAATGATCCTGCTAAGTTAAGATTTAGGCTTCTATCATGGCGCTGCGCCTTCACAGCGATATCTCTGATGGGCCAGTTTACAATGGCCTTCGTACTATTCCTCAGC…	MRNAWSTAIGNISVGSVNTVNSLFKSWRKIAPTYTMDLYSLEKFKKYKKDWSYPVNIRYQEPVIQEKEKPCSTFQSAMKATLTIGQFFGLNPVQGIRGNDPAKLRFRLLSWRCAFTAISLMGQFTMAFVLFLSLFKEAASTVDTATTLLFYGFGFTTTILFFRIAIKWPQLSMVIARGEAADPNTDAKLSRKFNIACAVILSLAFVEHGFSELHGMSIALDCHPEKPLYETFMRGSFAWLFLYIPYNDFVGFLAHFFNIQSTFNWNFTDVFVICMSTYLTARLEQVNQRIIAAKDKNLPSSFWRTMREDYNRTVHLVRQVDKMIGGVVFISFASNLFFVCSQLLHTLAGGIKASPKCRPDLPDDRRFFGGYEHSIYFVYSFLFLVVRSLAVSLTASKVH…
SfruGR6	OQ575423	ATGTCACGTGTTTTTTTCGTAAGCCAAAATAAGGTAGATATTGTAAAGCACAAGTCTCCGAGGAGTATTACGCCGTTTTTTGACGCTCTGCGCTGTACTCTTATTGTCGGTCAAGTGTTCTCACTGCTTCCCTTTGTTGGAGTGTTCACTAATATTGCTAGTAATGTCAAGTTCATCAAAACATCTTGGAAATGCGTGTACTCCCTGTTATCTCTGATCGGACAAATGTTCATGGCAGTGCTCTGCATCAACAAGCTGGCGAGATCCAACGTAACCCTCAATGGAACTTCTCCAGTAATATTCTACGTGACGACTTGCGTGACGATGCTGATGTTCTTCCAAGTGGCCCGACGCTGGCCGCAGCTGGTGCAGCATATCGCCAAGGCTGAGGATATGGAT…	MSRVFFVSQNKVDIVKHKSPRSITPFFDALRCTLIVGQVFSLLPFVGVFTNIASNVKFIKTSWKCVYSLLSLIGQMFMAVLCINKLARSNVTLNGTSPVIFYVTTCVTMLMFFQVARRWPQLVQHIAKAEDMDPNFDCGLAKKCNITCAVVLILALLEHILSLLSAFAGAAACYGNMDSYQGFVTHFYPWVFNYLPYSLVLGIITQFLHFQSTFIWNFSDLFVICMSYYLTSRLEQVNKKLLAAQGKYLPEVFWRATREDYCRATQIVRKVDDVISGVVFISFANNLFFICLQLFNTLEDGLKGTGECSNKGKKIVVSKNGPLGGHEAATYFLFSLVYLLSRSVAVSLIASQVNSASAVPAPVLYDVPSPVYCVEVQRFLDQVNGDKVALSGLQFFSVT…
SfruGR7	OQ575424	ATGTCAAAGGCGAATTACGGACAGTTTTTACGAAATACCAATTTAATTTTGCCGAAGCAACCGAATCATGATGAGTTCTTAATAGCAATGGAGAATGTTTTCCGATGGTCTTGTCTGATCGGCGTGCTTGGGGCAAAGAAATGGATCTGCTATGTTTGGAGTGCCTTCATATTGATTGTTTTACTGGTGATGGAAAGCCAAGCCATCTGGAAGGTCATCAAAGCACTTGGTGGGTGGGCTATCGATACTGCCGGACAGAGAAGCGTAACAGCACGGCTAGCTGGAACCATCTTCTACACTATAGCCATTATATCCTTGATCCTAGCCTCAAAACTCTTCAGGTCTTGGGGGCAACTGTCAGCAGTGTGGGTCAGAGTAGAACGGGTCATGGCAGTGAAG…	MSKANYGQFLRNTNLILPKQPNHDEFLIAMENVFRWSCLIGVLGAKKWICYVWSAFILIVLLVMESQAIWKVIKALGGWAIDTAGQRSVTARLAGTIFYTIAIISLILASKLFRSWGQLSAVWVRVERVMAVKVPSDGTLKRRMYLTIGFMTVCALLEHLLSIVSAIGLDCPPNLIMKRYILISHGFMILRHEYSDWFPIPLAFMSTIATMLWNFQDQLIVLISMGLTSRYSRLNQCLAKICALEKKQMDSDQKTEATKVYTWRKLREAYVKQAMLVRKVDDAIGGIIILSCFCNFYFICLQLFLGITQSKSSEPLRTVYYFTSLGWLCFRVIIVVLAASNINVHSQIALNHIYTHDTLYYNVEMGRLQDQLSKDYVALSGKGFFYLSKSILLQMAGAI…
SfruGR8	OQ575425	ATGTCTGGACAGGATTTTAAACAGTTTTTGGGCAATAGCAAGCTGCTTCTACCGGAACAACCTGTGCATGATGACTTCTTAGACGCAATGGAAAAGGTGTTCCACTGGTCCTGTATATTCGGTATATTTGGTTCGAAGAGGTATCTCAGTATATTGTGGAGTGCCCTCATCCTGGTGTCGTTGGTGGTTATCGAGTACTTGGCTATCTGGAAGGTCATTCGAGCACTGACTGGAGTGGCCCGGGACACGAGTGGACACCGAAGCATAACAGCTCGGCTCGCAGGCACCATATTTTACTCGATATCAATAATGTCACTGTTCGTTGCATCGAAACTCTGGTACTATTGGAGGAGTAGCATATCGCTATTGTGGGCTAAAGTGGAGCGATCAGTGGGTGTA…	MSGQDFKQFLGNSKLLLPEQPVHDDFLDAMEKVFHWSCIFGIFGSKRYLSILWSALILVSLVVIEYLAIWKVIRALTGVARDTSGHRSITARLAGTIFYSISIMSLFVASKLWYYWRSSISLLWAKVERSVGVKVPTDNTLKRRMYLVFGLMTFCSMFEHAVSMVASVGLDCPPSLIMKRYVLVSHGFIFMGQDYSEWFAMPLIIISTLASLLWNFQDQLIVLISIGLTSRYYRLNGYVAKLCELEKHQTEFNKKSEALKVYTWRKIREAYVKQAMLVRRMDEALGGIIMLSCSCNFYFICLQMFLGITQGLSTDIMTGIYYVVSLAWLCIRVISVVLSASGVNTHSKTALKYLYTYETQCYNVEVERLQDQLTKDYIALSGMGFFYLNKTILLQMAGA…
SfruGR9	ON807213	ATGATAAGGTCTAATTGGATATCTGAACATAATTATTCTCTGCGTCTCAGTCCCATCGCCAGAGTAATATATGGCGTGGAGTCAGCGAAGGTGGAGGAAGTGACGGCCGCGCCAGTGCCGACCGAGTCGGAGGCGCGGTCCAACCGGCCCACGCACTGCGTGGTCGGTGGAGCGCATGCCTTCATTCTTAGGATCTCAAGTTTCTTCGGGCTGGCTCCCCTGCGGTTCGAAGCCCGCAGCAATGGCTTCACAGTTAGCATATCCAGCGCAATGTGTGTGTACAGCTACATTTTAGTTACAGTTTTAGTAATATGCACAATATTCGGGCTAGTAGCAGAGATCAACGTGGGCGTAGAGTTGTCAGTGCGCATGTCTTCACGCATGTCGCAAGTGGTGTCG…	MIRSNWISEHNYSLRLSPIARVIYGVESAKVEEVTAAPVPTESEARSNRPTHCVVGGAHAFILRISSFFGLAPLRFEARSNGFTVSISSAMCVYSYILVTVLVICTIFGLVAEINVGVELSVRMSSRMSQVVSTCDVLVVVATAGAGVYGAPQRMRNMLKFMENIASVDTSIGGQYSLVTERKLCGIILAILIFFSILIADDFTFYALQAKKLDREWDVVTNYLGFYLLWFVVLILELQFAFTALSVRARFSAVNDALALTARQVSVPVEKPKSSSPLNIYAIRVAPADSARSANVSLLVETMTGREHVVIIKRTASGEPRLIVSPCDAVRRLAALHGTLCDVVNSIDDSYGLPLIVILISTLLHLIVTPYFLIMEIIVSTNRIHFLVLQFLWCVTHML…
SfruIR8a	OQ442939	ATGTCAATTTATTATTTATTTTTGTTGATTTTCTTTATTAATGTTGGGTGTGTTATATCTGAGCTGAGTTTGCGATTTGTATTCATAATAGAGGCACAGGAGCAGGATTTGACACGAGACATCGGGAGAGCTCTGAAATTGTCTGAAACTGTACGGCCTGATGTTAAACTCGATGATGCTATCGTCCTGCTTGATAGAGAAAATGATGAAGAGAGTAATAGGATTTTATGCGCCGCCATATCGAAAGGGGTATCAATGATAATAGATTTGAGTTGGTCTCCATGGCAAGTAGCCGAAGATTTGGCTTCGGAAGCTGGTATACCATTGGTGAGGACTTTGCTAGGCTCGCAGCAGCTGGTGAAGGCTCTGGACAGCTACCTGGAGTCCAGGAATGCTACT…	MSIYYLFLLIFFINVGCVISELSLRFVFIIEAQEQDLTRDIGRALKLSETVRPDVKLDDAIVLLDRENDEESNRILCAAISKGVSMIIDLSWSPWQVAEDLASEAGIPLVRTLLGSQQLVKALDSYLESRNATDAALILESESDVDRTLYELLGASNIRVWVHAGLTRDSAKALKTMRPEPSFYVIVGENGFVMDTYRRAVKEKLVRRNYRWNLVLTDYSSVEVGQLVLPTVILQSDPGECCKLLRKDECNCPSDFQRKQHIINSLILYLSEVYSKLEGDLTLTTSSIQCEDPQPSMNTTRDRLFKQFAEDSEISNETVFFWDGDRSGLFLRSRFMLSTYKPEDGQQAIATWSAGEDYKLLPGIELEPLRMFFRIGTAPAVPWTLMKLDPTTGEQMYNE…
SfruIR21a	ON807214	ATGGCAGTACCGTGGTTCTGTGTAGTATTTCTTGCTTATCATGGAGTTTTTGGTGCACAAGTAATTATCGAGTATTACCCTTCTCAATCTGTTATAGATATGAATAATAAAATTGTCAGAAAAAGAGAAGTAAACAGTTCTGATGATGTTAATTTCAATATCAATGGAAGTGACAGTGACAGTTATTGGAGGCATTTTAATAACGATACTGATGATGGAGACATTCATAAAAGGGCCTTAGATCCAGTGTTTCACGGTCACCCAAAGACCAGAGAAGAATTGTGGAATGAACGTTTTCTTAACGAAACTACTTCATTTGATCAAACGCCATCGCTTGTGAATCTACTGCATAACATAACGTTGACATACCTAAAGGACTGTACACCGGTAATTCTTTAC…	MAVPWFCVVFLAYHGVFGAQVIIEYYPSQSVIDMNNKIVRKREVNSSDDVNFNINGSDSDSYWRHFNNDTDDGDIHKRALDPVFHGHPKTREELWNERFLNETTSFDQTPSLVNLLHNITLTYLKDCTPVILYDSQVMSKESYLVQNLMKGFPTTFIHGYINDDGELVEPELIHPTIECLHFILFLSDIKISAKILGKQPENKIIIIARSSQWAVQEFLASVTSRNFVNLLIVGQSFKEGDDATLESPYILYTHKLYTDGLGASKPVVLNSWTHGKFSREVNLFPLKMTEGYAGHRFVVAAANQPPFVFRRIKSDLDGGNPRVVWDGIELRLIKLLAERNNFSIEIIEPREPNLGPGDAVAKEITTGRADIAIAGMYLTNDRIRDMDMSLPHSHDCAVF…
SfruIR25a	ON310525	ATGTCTTCTCTTACTGTTTTTCTTCTTTTCTATTTTATTCGCAACACATTTGGACAAACCACGCAAAATATTAATGTGTTGCTGATTAATGAAGAGAGCAATGCTTTAGCTGAGAAAGCTTTTGAAGTAGCGAAGGAATATGTGAGGCGGAACCCTAGCTTGGGTCTTGCCGTGGACCCTGTGATTGTGGTGGGGAATAGAACCGACGCCAAGGTTTTCTTGGAAAATGTTTGCAGAAAATACAACGATATGCTATCAGCGAAAAAGACTCCTCATGTAGTTCTCGACTTCACAATGACTGGAGTGGGTTCCGAAACGATTAAGTCGTTTACAGAAGCTTTGAGCTTGCCAACTATATCAGGGTCCTTTGGCCAAGTTGGCGACCTGCGCCAATGGCGC…	MSSLTVFLLFYFIRNTFGQTTQNINVLLINEESNALAEKAFEVAKEYVRRNPSLGLAVDPVIVVGNRTDAKVFLENVCRKYNDMLSAKKTPHVVLDFTMTGVGSETIKSFTEALSLPTISGSFGQVGDLRQWRSLNANQTRFLLQVMPPADILPEAIRAIVTKQDITNAAIIFDEFFVMDHKYKSLLQNIPTRHVITPVKSFEANEIKTQLESLRNLDIVNFFIVGSLRTIKNVLDAADKNQYFGRKTAWFALSLEKGDISCGCKNATIVHIRPTPDANSRDRLGKIKTTYSMNGEPEITSAFYFDLSLRTFLTIKSLLDSGKWPNDMKYITCDDYDGKNTPNRTLDLKTAFQEIKETPTYAPFYIPPDDPMNGRSYMEFSTDLLAITVKDGASISSHS…
SfruIR60a	ON310526	ATGAATTTTAGTGTGGAAATCATGAGCCCTGGGAAAGAAGTGGAAATCTGTGATAAAGACAATTATAACCTCGGAGTTTTACACGTCGATACTTTCGTAGCCATACCGTCAGCCAATTATTTTATTATCATAATAGACAGTTATACAGATTTTTCATACTTAGCCAGCAAACTTATAAGGTCGCGTTCTTGGAATCCATTTGCAAAGTTCATCATTTTACTTTTCAACTACGTTCGGAACGATAAAATTAATATCGAATACGTTGAGAAAGTACTTAGCTGCCTCTTCAAATATAACGCAATAAATATTGTTATCGCCGTACCTCAAGCAAGTAATGTTCGTAATGCGATTATTTACAGTTGGAGACCTTACGATCCACCAAAGTATTGCGGTTACTTT…	MNFSVEIMSPGKEVEICDKDNYNLGVLHVDTFVAIPSANYFIIIIDSYTDFSYLASKLIRSRSWNPFAKFIILLFNYVRNDKINIEYVEKVLSCLFKYNAINIVIAVPQASNVRNAIIYSWRPYDPPKYCGYFNETAKDRLVAVNTCERGRLKYNNSVFEDKVPYDMNGCVMEILALQRQPFISDDEQYTSIEKIMIDRMLKRFKMKAHYHFLEGFRGERENVGEWNGALKKLSSKTGQLLLGGIFPDFDVHEDFETTTTYLADVYTWVVPRAPKSAPWVALVFVFKRLVWYSVIVCFVLCGIAWTVIGRLSGESPYNKSLFHCFLNTWITTMGFVTYLHPKKDSLRVYFVFLNMYCILFSAAYQTQLFDVLTRTSYDHQMNTVQELVDSGIKFGGYEE…
SfruIR64a	ON310527	ATGAATTTGCTGTGTAACTTATTGCTAGCTCTTTCTGTAACAGATGTAAGACTAGTTATCGACATTTTTAAACTAAAAAATTTAAAAAACGGTGTAATATTTCATTGTTACGATAACTATGTCGTGAGTAATGTGCATAAAGTATTGAACGAGCATGGTATCTTGGTGGCGAGCGCTAACATTGATTATAACGTAACGTATAATGTGGCGACGTCTTATCCAAAGGTTGGATTAGTAATAGACGCCGCTTGTGAACGATGGACTTCAGTATTAGATTCGGATACAATATCCTTTCAAGGGTATTCCTTTATAATAATAACGGAGGATGTGACGGGGACTACCGAGATGTTATCCCAGTATCCCATAGAAGTGGACTCCGATGTCATTGTCGCCCATAAA…	MNLLCNLLLALSVTDVRLVIDIFKLKNLKNGVIFHCYDNYVVSNVHKVLNEHGILVASANIDYNVTYNVATSYPKVGLVIDAACERWTSVLDSDTISFQGYSFIIITEDVTGTTEMLSQYPIEVDSDVIVAHKINQTFNLYEVFNTGTKYRGTYNVRKVGHWNTSLFINSPNRWNLQGIFVKTAVIILTTPRIVNQTIEQYMEKPIKSQIDVDTVHRMKYFIMLKFMRDMYNISYDIHRVSTWGYQRNGSFDGMVNALYQGMAEIGGAPIFYRIDRGERVQYISEVWMSRHSFLFRHPKYPGGFYTIYTRPLSDVVWYCVVAMLAVTAVTLWVMLVVQNHKGDNEDSSLSLAGLVIWGAICQQGISINRESTSTKLVIFTTFVYAVTLYQYYNATIVSS…
SfruIR75a	ON807216	ATGATCCTACTCAGCGTGCTGTGCTGTCTTTTCCTAACTGCATCTGGGTTTAACTTGGATGTAATTAATTTAGTCACTGATTATGTATTGTATAAAGATTTGAGATATGTCTGCTACTTTACCTGTGAAACTCCTTATTATAACAACATCTTAGTACACAAGTTAACAGGAGAGAATGTCCGCGTGTCTGTGAGGCGTATCGATGGAGGTGGCAATGTAGATGTAGCGAGGGTTGGACATCAGACCACCGCGCCTGTGGGAGTCCTGGTCGATGGACATTGCAGTCAGACGCAAGCATTGCTACACCAGGCTTCCGTCAGTAAATTGTTTGACGCCGTGCACCCCTGGCTCGTGCTGACCGACATTGAAGATGATAACTGCACAGAATACGTCATGCAG…	MILLSVLCCLFLTASGFNLDVINLVTDYVLYKDLRYVCYFTCETPYYNNILVHKLTGENVRVSVRRIDGGGNVDVARVGHQTTAPVGVLVDGHCSQTQALLHQASVSKLFDAVHPWLVLTDIEDDNCTEYVMQTFQWLNLSVNADVAVVANGGDSFTIIDVYNFGRIQGNGLETALLGTWQPDRGLHIVLKGYKYYNRWDFHNLTLRAISVIVDQPKVFYPEMLSEMAYTAGVAAMTKITSQMLNTIKERHNFRFNYSIAGRWIGSPERNSTMAVTNTLFWEEQDLSSTCARIFPKWLNWVDIYHPPTTNLQTKFYYLIPEKGVGQYENRFLTPLSHGVWCCAFFAGIACTLVLAAAARMEDRPKPGLYAFFSVFAAVCQQGYEDGVQLLEQTLSSQGR…
SfruIR75d	ON310533	ATGGAGCTAATAAGTTTCGTACTGAGCTACTTCATCACCAAGGACCTGTCCATGATGACTGCCTTCATCTGCTGGCCCCCAGAGCAAGCTCTAGAGCTGCAGCGCGGCGCACGAGGTGCGGGCGTGAGACTCGCCGTGGTCTCCGAGCCGCAGCGCGCCGCTCCAATGACGCCGGCTGGCTACTTCAGGGAGGCCATGCTGCTGGACCTCAACTGTCCTGATACTCACCTTGTTCTTGAAAAGGCCTCCGGCTCTCGTGTACTGAACAGGCGTCACTCATGGCTACTGCTCCACAACTCATCAGCCGAGCCGGCGCTCGTGGAGGAGACCCTGAATGCGTACGAGATCCTGCCCGACGCAGACGTTGTGTGGTCCTCTCCTGACACTATGGTGGACGTG…	MELISFVLSYFITKDLSMMTAFICWPPEQALELQRGARGAGVRLAVVSEPQRAAPMTPAGYFREAMLLDLNCPDTHLVLEKASGSRVLNRRHSWLLLHNSSAEPALVEETLNAYEILPDADVVWSSPDTMVDVYKTKPNQPLLQVELGLSRNSSHQELLSLWGALPTAVTRRRDLRNVSLKGISVVTEPDNFKGWADLRNRQIDTFPKFTYPLMMLLAQDLHFRFDLRQVDFYGVSHNGSFDGLVGHLQRREAEVGLASLFMRHDRMQVADFFSETCVLACAFIFRQPSRSAVSNVFLAPFSAGVWGASACVAASAALLLVALRRLRQRTRASTDLRLFTLLEAITFALGSLCQQGFHRTPPVTSVRVVMFSTLLTSLFVFTAYSAKIVAILQTPSNAL…
SfruIR75p	ON310530	ATGTCCGCCGCACGACTATGTATACCGCAACGATTGACGGCGCCCAGCGTCGGCGACAGTAGAGATCCAAGACAGTCATTCATGTCCGTGAGACGCACCGGACTTCAAGGATCCGGTATTTTCATGGTTGTATCTATTGAAGATCCTGGTTTACTGGAGTTGCAATGGTTTTGGGAGGTTGTGGCTGGTTTCTCCCATAAAAAAGGTGACGAATACCTGCTCATTGAAGAGTTGGGAATTGAATGTAGGAAAACATCCAGAAATATGGACGCTCACATTTTAGTTCCAACTCTAGCTGTATTTATTTTTTTAGTAAAATATGTTGATAGTAATGATTTTGATCTCGATGTCATTTCATCTTTTGTGACGTTAGATGAGAGGCCTGTGTCTCTACTTATA…	MSAARLCIPQRLTAPSVGDSRDPRQSFMSVRRTGLQGSGIFMVVSIEDPGLLELQWFWEVVAGFSHKKGDEYLLIEELGIECRKTSRNMDAHILVPTLAVFIFLVKYVDSNDFDLDVISSFVTLDERPVSLLIPFVCWKQHDLKSLARRMCEVGVSTATSLQYNRTEYDLQYVLIIADLSCEGTDRFLVKASKEGYFKAPYRWLLLNYEDDDTALLHADILVDSDVVLVNKIHDQEYWFVEAYKISENSEIIHTKRLIWRRNNTKLDKNITFMDQNNVTDTYNTTSPVIYQYNDIKNNRLGVPTNTDVLKVTVTKYGRVEDYRSSNVLSSRRYDLRGHTLTMVNVITDSNETRLHMNDRLYLHQDCITKMSYAVVSICFHMLNATERLLFTHTWGYKDK…
SfruIR76b	ON310531	ATGGCCGGCATAGAACTAATCATATCGTCGATATGTAACGCCACCTTCTGCGAAGTACCTTACAATGAGACTTATCAAGCGCCAGACGCATTGGCGGAGAAGGACATCAATTTCATGAGTTTGATGAAGGAAGTCAATGGAAAACACATCAAAGTTACGACGTATAACAATACTCCACTGAGTTCGACAGAATTTGAAAATGGCACGGTGGTCGGTAAAGGGGTGGCTTTCACCATCATGAATATTCTGCGGAAAAAGTTCAACTTTACTTATGAAGTGATACTACCTACGAAGAACTTCGAACTGGGAGATAAAATCAGCGATGACTCTATAATAGGACTCCTGAACACCAGCAAAGTGGACATGGCCGTTGCATTTATACCAACATTGCTACCGTAT…	MAGIELIISSICNATFCEVPYNETYQAPDALAEKDINFMSLMKEVNGKHIKVTTYNNTPLSSTEFENGTVVGKGVAFTIMNILRKKFNFTYEVILPTKNFELGDKISDDSIIGLLNTSKVDMAVAFIPTLLPYREKVSFSIDLDEGVWVMMLKRPKESAAGSGLLAPFNDLVWYLVLAAVLTFGPCITFFTRVRSKLITDDEGVLPLKPSFWFVYSAFLKQGTNLSPEANTTRVLFVTWWLFMILLSAFYTANLTAFLTLSKFTLAIESPRDLYQKNNRWVASAGSSVEHVVKTEGEDLYFLNTMINSGKARFLSVLGDKDFLEHVKKGEVLVKEQTVVDHLMYNDYISKKDVEESEKCTYVVAPSAFMKKQRAFAYPVGSKLKGLFDPVLTQIFQAGI…
SfruIR93a	ON807222	ATGGTTTCCCGAGTGGTGCAGTCTCTAACATCACAGATAGACGACGAGAGTGCCTCGCCTGTCTCCGTCACGGTGTTCAAGATGAAACACGAGATCAACGAGTACTTGAGACGGAAAGAGATGTATAGGGTCCTGTCTAAATTACCCGTGCAGTACATAGGTGAAAATTTCATAGCAGTAGTGACGTCAGATGTGATGACGACAATGGCGGAGACGGCTCGCAATCTGCTCATGTCACACACACAGGCTCAGTGGCTATACGTCATATCTGATACCAACGCCCAGAGGGGGAACCTGAGCAGTCTCATCAATGATCTTTACGAGGGAGAGAACGTTGCCTACATTTATAACATGACTGATAATAGTCCCGATTGTAAGAACGGCATAATGTGTTACTGC…	MVSRVVQSLTSQIDDESASPVSVTVFKMKHEINEYLRRKEMYRVLSKLPVQYIGENFIAVVTSDVMTTMAETARNLLMSHTQAQWLYVISDTNAQRGNLSSLINDLYEGENVAYIYNMTDNSPDCKNGIMCYCKELMDAFISALDAAIQDEFDVAAQVSDEEWEAIRPNKMQRRDKLLKHMQNYIAAKSRCGNCSTWRALAADTWGATYRGFTETTDIVNDSNMNATNRVIDKIDLLNVGIWRPIDAVRFEDVLFPHIHHGFRGKELPIITYHNPPWTILQRNESGAIVKYGGLIFDIVNQLAINKNFTIKVILASVLKKELSNDTTTDMMHSMEAKLTISAIAKGQGALAAASFTVLADPVPGINYTIPVSIQSYAFLIARPRELSRALLFLLPFTTD…

## Sheet: Sheet2
			42	tatacaaagaagagaagcaacacttctacacaatcgaaaatt
			42	TATACAAAGAAGAGAAGCAACACTTCTACACAATCGAAAATT
			429	MRLQIIKDFLLKQYFDFDRPDINLYNFHPQLRIFLAVKGVFFTNRGSRLRLIWPSICIQLSIIAMTFEEMFIYRGVTIKDYSFATECFCYWVLLGCIPVVYVSILVHTNKIYDIVVKMNEEFIYVCSLGPVYRKPFLEGQLLIWQLCYAWFGFVSFVGGLYVVFPLAGLIYQSLFATLDENTTRPLQFPMWLPHDDPYRTPNYELFLLIQSTLCFCFVQTFCVYVYTLFHILLHYYIIMDMIIIDFSVIFADLEESVALLPRYDTRRMETQRILNARIEKIVKWHLSVFRAVKTVSSIYGPPLVYQVSFSSIAICLIAYQIAEKLDQGSLDILFSLLSICACLQLWIPCHLGTMIRNKAFEVGDAGWKCGWHETPLGLMIRTDIIIIILRAQQPVTIKY…
			0
			379	MALTVLERFYLIDDGFFSFNIKYLFFVGLWPEKTLTRNQKILYKIYEIFIHTLTIIFLIMAGIGTYQHNDDLLIVLSNMDKSLVVYNFFLKTIIFLIKRDQLKDLIDEIEASGDEVTKERKKLMANYVMVITGITAAVVSAFSILALLEGAMSIEAWMPFDPMESSMNLVLSLQIIAVCVFPALCRAFAMQGLVCSMIRYLCDQLIHLQKELRSLDYVKDTEMITRMKFKMIIRKHIRLMSYSMKMESIFKEYFLVQNLAVTVELCLNAVMMTTVGVQQITLLFSFLVYLVLALINAYIYCYLGNELIIQSEGIALAAYESTWTSWPVDLQKDLLIVINASQRPLKLSAGGMALLSIQTFSQALYNGYSIFAVLNDAVN
